# Supplementary material for: Designing an App to Promote Physical Exercise in Sedentary People Using a Day-to-Day Algorithm to Ensure a Healthy Self-Programmed Exercise Training
Source: Int J Environ Res Public Health. 2023 Jan 14;20(2):1528. doi: 10.3390/ijerph20021528 (PMC9861270; doi:10.3390/ijerph20021528)
Supplement: Supplementary file 1 [file ijerph-20-01528-s001.zip]

Archive with 1 entries (1 files):
- ijerph-2082068-supplementary.pdf
